# Supplementary material for: CeL-ID: cell line identification using RNA-seq data
Source: BMC Genomics. 2019 Feb 4;20(Suppl 1):81. doi: 10.1186/s12864-018-5371-9 (PMC6360649; doi:10.1186/s12864-018-5371-9)
Supplement: Supplementary file 1 — List of sample names in CCLE dataset (BG-04-S1.xls). (XLS 92 kb) [file 12864_2018_5371_MOESM1_ESM.xls]

## Sheet: SampleNames
# CCLE Dataset: Sample Names
## Source: NCI GDC
RNA-seq (935)	Whole exome seq (326)	Whole genome seq (12)
Cell line name	Cell line name	Cell line name
G20460.COR-L24.2	C835.HCC1143.2	D4491.Solexa-178364.2
G20461.HSC-3.2	C835.HCC1143_BL.4	D4491.Solexa-178365.2
G20462.KMS-11.2	C835.HCC1954.2	D4491.Solexa-178366.3
G20463.C2BBe1.2	C835.K-562.3	D4491.Solexa-178367.2
G20464.COR-L311.2	C836.22Rv1.2	G15509.K-562.2
G20465.HCC-33.2	C836.253J.1	G15511.HCC1143.2
G20466.5637.2	C836.253J-BV.4	G15511.HCC1143_BL.2
G20467.COR-L279.2	C836.ACC-MESO-1.2	G15512.HCC1954.5
G20468.DMS_53.2	C836.ALL-SIL.1	G31860.HCC1143.1
G20469.JHOS-2.2	C836.AML-193.2	G31860.HCC1143BL.1
G20470.COR-L88.2	C836.AMO-1.1	G31860.HCC1954.6
G20471.Daoy.2	C836.BDCM.2	G31860.HCC1954BL.1
G20472.CHP-212.2	C836.BICR_16.1
G20473.DMS_79.2	C836.BICR_18.2
G20474.Hs_746T.2	C836.BICR_31.1
G20475.EFO-27.2	C836.BICR_56.2
G20476.DMS_454.2	C836.BICR_6.1
G20477.COLO_668.2	C836.BL-41.2
G20478.AGS.2	C836.BL-70.2
G20479.HCC1143.2	C836.CADO-ES1.1
G20480.DMS_153.2	C836.Caki-2.2
G20481.DMS_273.2	C836.Calu-1.2
G20482.DMS_114.2	C836.Calu-3.2
G20483.HCC-15.2	C836.CCF-STTG1.2
G20484.ESS-1.2	C836.CI-1.2
G20485.FU97.2	C836.CL-11.1
G20486.Calu-1.2	C836.CL-14.2
G20487.KATO_III.2	C836.CL-40.1
G20488.DB.2	C836.CMK.1
G20489.G-401.2	C836.CML-T1.2
G20490.HCT_116.2	C836.COLO_201.2
G20491.G-361.2	C836.COLO-783.2
G20492.HEL_92.1.7.2	C836.COR-L24.1
G20493.KNS-62.2	C836.COR-L311.2
G20494.HARA.2	C836.COR-L95.1
G20495.786-O.2	C836.COV318.2
G20496.HCC1954.2	C836.COV504.2
G20497.CAL_27.2	C836.DMS_153.1
G20498.KYSE-180.2	C836.DMS_454.1
G20499.A549.2	C836.DMS_79.3
G20500.IGR-37.2	C836.DND-41.2
G20501.KYSE-410.2	C836.DV-90.1
G20502.22Rv1.2	C836.EFE-184.2
G20504.HCC-44.2	C836.EJM.1
G20505.23132_87.2	C836.ESS-1.1
G20506.DU_145.2	C836.F-36P.2
G20507.HCT-15.2	C836.FTC-238.1
G25201.MKN74.1	C836.GDM-1.2
G25202.NCI-H2052.1	C836.GOS-3.2
G25203.NCI-H1092.1	C836.GRANTA-519.2
G25204.MSTO-211H.1	C836.GSS.2
G25205.NCI-H2286.1	C836.GSU.2
G25206.NCI-H1694.1	C836.HCC1143.2
G25207.NCI-H524.1	C836.HCC1395.2
G25208.NCI-H1184.1	C836.HCC-1438.4
G25209.NCI-H1299.1	C836.HCC2935.2
G25210.NCI-H510.1	C836.HCC-366.2
G25211.NCI-H1963.1	C836.HCC4006.1
G25212.NCI-H661.1	C836.HCC-78.2
G25213.NCI-H2227.1	C836.HEC-108.1
G25214.MKN7.1	C836.HEC-151.2
G25215.NCI-H1437.1	C836.HEC-251.2
G25216.NCI-H1666.1	C836.HEC-265.2
G25217.NCI-H1341.1	C836.HEC-50B.1
G25218.KYSE-450.1	C836.HEC-59.2
G25219.NCI-H82.1	C836.HEC-6.2
G25220.NCI-H526.1	C836.Hep_3B2.1-7.1
G25221.NCI-H747.1	C836.Hey-A8.2
G25222.NCI-H2171.1	C836.HLF-a.1
G25223.NCI-H1436.1	C836.HMC-1-8.2
G25224.NCI-H2066.1	C836.HPB-ALL.2
G25225.NCI-H522.1	C836.Hs_229.T.1
G25226.NCI-H209.1	C836.Hs_255.T.2
G25227.NCI-H146.1	C836.Hs_274.T.2
G25228.NCI-H2029.1	C836.Hs_281.T.1
G25229.NCI-H1618.1	C836.Hs_343.T.1
G25230.NCI-H1930.1	C836.Hs_578T.2
G25231.NCI-H69.1	C836.Hs_600.T.1
G25232.NCI-H1048.1	C836.Hs_604.T.2
G25233.MM1-S.1	C836.Hs_606.T.1
G25234.NCI-H1876.1	C836.Hs_611.T.2
G25235.NCI-H1105.1	C836.Hs_616.T.1
G25236.NCI-H650.1	C836.Hs_675.T.1
G25237.NCI-H2170.1	C836.Hs_695T.1
G25238.MKN-45.1	C836.Hs_729.2
G25239.MFE-296.1	C836.Hs_751.T.2
G25240.NCI-H1651.3	C836.Hs_766T.2
G25241.NCI-H211.1	C836.Hs_819.T.1
G25242.K-562.3	C836.Hs_834.T.2
G25243.NCI-H2081.1	C836.Hs_839.T.2
G25244.NCI-H1650.1	C836.Hs_840.T.1
G25245.NCI-H196.1	C836.Hs_852.T.2
G25246.NCI-H2196.1	C836.Hs_863.T.1
G26172.KALS-1.2	C836.Hs_870.T.1
G26173.GB-1.2	C836.Hs_888.T.2
G26174.NCI-H660.2	C836.Hs_895.T.1
G26175.A172.2	C836.Hs_936.T.2
G26176.CAL-51.2	C836.Hs_939.T.2
G26177.LAMA-84.2	C836.Hs_940.T.2
G26178.EJM.2	C836.HSC-4.2
G26179.IGROV1.2	C836.HT.2
G26180.NALM-6.2	C836.HT55.2
G26181.FU-OV-1.2	C836.HuG1-N.2
G26182.KMS-12-BM.2	C836.huH-1.2
G26183.COV318.2	C836.HuH28.2
G26184.NCI-H1792.2	C836.HuH-6.2
G26185.HCC70.2	C836.IST-MES2.2
G26186.C32.2	C836.JHH-5.2
G26187.MONO-MAC-1.2	C836.JHOC-5.2
G26188.GMS-10.2	C836.JHOS-2.2
G26189.CFPAC-1.2	C836.JHOS-4.1
G26190.OAW42.2	C836.JHUEM-2.2
G26191.COV362.2	C836.JHUEM-3.1
G26192.BT-20.2	C836.JHUEM-7.1
G26193.LP-1.2	C836.JIMT-1.1
G26194.HCC827.2	C836.JJN-3.1
G26195.KNS-81.2	C836.JK-1.2
G26196.HPAC.2	C836.JL-1.1
G26197.NCI-H23.2	C836.JM1.2
G26198.KNS-60.2	C836.JMSU-1.1
G26199.LN-229.2	C836.JURKAT.1
G26200.HL-60.2	C836.JURL-MK1.2
G26201.COLO-783.2	C836.K029AX.2
G26202.KM12.2	C836.KARPAS-620.1
G26203.NCI-H838.2	C836.KASUMI-2.1
G26204.LoVo.2	C836.Kasumi-6.2
G26205.NOMO-1.2	C836.KCL-22.1
G26206.CAL-120.2	C836.KE-39.2
G26207.MONO-MAC-6.2	C836.KG-1-C.1
G26208.JHOC-5.2	C836.KHM-1B.1
G26209.AM-38.2	C836.KMBC-2.2
G26210.JHOM-1.2	C836.KMM-1.1
G26211.NCI-H508.2	C836.KMRC-2.1
G26212.A-673.2	C836.KMRC-3.2
G26213.KMS-20.2	C836.KMS-11.2
G26214.Caov-4.2	C836.KMS-12-BM.1
G26215.Hey-A8.2	C836.KMS-20.1
G26216.KP-2.2	C836.KMS-21BM.2
G26217.DK-MG.2	C836.KMS-27.1
G26218.HEC-1-A.2	C836.KMS-34.2
G26219.HLF.2	C836.KNS-60.2
G26220.JHOS-4.2	C836.KOPN-8.1
G26221.L-363.2	C836.KP-2.2
G26222.NIH_OVCAR-3.2	C836.KP-N-RT-BM-1.2
G26223.697.2	C836.KP-N-SI9s.2
G26224.NCI-H2452.2	C836.KYO-1.1
G26225.HPAF-II.2	C836.KYSE-30.2
G26226.NCI-N87.2	C836.L-1236.2
G26228.Hs_683.2	C836.L3.3.1
G26229.EFM-19.2	C836.Li-7.2
G26230.L3.3.2	C836.LMSU.2
G26231.COV434.2	C836.LNCaP_clone_FGC.2
G26232.CAS-1.2	C836.LP-1.2
G26233.Hs_766T.2	C836.LUDLU-1.2
G26234.HCC1187.2	C836.M-07e.2
G26235.A-204.2	C836.Malme-3M.2
G26236.NCI-H716.2	C836.MCAS.2
G26237.A2058.2	C836.MDA-MB-415.1
G26238.OCI-AML2.2	C836.MDA-MB-436.1
G26239.NB-4.2	C836.MDA_PCa_2b.2
G26240.MIA_PaCa-2.2	C836.ME-1.2
G26241.BxPC-3.2	C836.MEC-1.2
G26242.Caov-3.2	C836.MFE-296.2
G26243.HT-1197.2	C836.MHH-CALL-2.1
G26244.F-36P.2	C836.MHH-CALL-3.1
G26245.NUGC-3.2	C836.MHH-CALL-4.2
G26247.GP2d.2	C836.Mino.2
G26248.LS411N.2	C836.MJ.2
G26249.KMS-26.2	C836.MKN74.2
G26250.BT-474.2	C836.MM1-S.2
G26251.ACHN.2	C836.MOLM-13.2
G26252.AsPC-1.2	C836.MOLM-16.2
G26253.KMS-34.2	C836.MOLM-6.2
G26254.EFE-184.2	C836.MOLP-2.1
G26256.Hs_944.T.2	C836.MOLP-8.1
G26257.KP4.2	C836.MOLT-3.1
G26258.DBTRG-05MG.2	C836.MOR_CPR.2
G26259.AML-193.2	C836.MUTZ-5.1
G26260.HCC1395.2	C836.NALM-1.2
G26261.JJN-3.2	C836.NALM-19.2
G26262.NCI-H889.2	C836.NAMALWA.2
G26263.LK-2.2	C836.NB-1.1
G26264.NCI-H1975.2	C836.NB-4.2
G26265.KURAMOCHI.2	C836.NCC-StC-K140.1
G27201.SK-MM-2.1	C836.NCI-H1184.1
G27202.SW480.1	C836.NCI-H1339.2
G27203.SNU-387.1	C836.NCI-H1341.2
G27204.A-704.1	C836.NCI-H1373.1
G27205.SNU-1105.1	C836.NCI-H1436.3
G27206.SNU-201.1	C836.NCI-H1836.2
G27207.SK-OV-3.1	C836.NCI-H1944.2
G27208.SU.86.86.1	C836.NCI-H2073.1
G27209.8505C.1	C836.NCI-H2172.2
G27210.8305C.1	C836.NCI-H2286.1
G27211.SW_1990.1	C836.NCI-H660.1
G27212.SNU-475.1	C836.NCI-H684.2
G27213.AMO-1.1	C836.NCI-H889.2
G27214.PC-3.1	C836.NCO2.2
G27215.UACC-257.1	C836.NH-6.1
G27216.SNU-423.1	C836.NU-DHL-1.2
G27217.TCCSUP.1	C836.NUGC-2.2
G27218.OV7.1	C836.NUGC-4.2
G27219.Panc_03.27.1	C836.OCI-AML5.1
G27220.SCC-4.1	C836.OCI-LY-19.2
G27221.SF126.1	C836.OCI-LY3.1
G27222.769-P.1	C836.OCI-M1.1
G27223.SNU-C2A.1	C836.ONCO-DG-1.2
G27224.RERF-GC-1B.1	C836.OV-90.2
G27225.SW_1271.1	C836.OVMANA.2
G27227.SJSA-1.1	C836.OVSAHO.1
G27228.A101D.1	C836.OVTOKO.2
G27229.RPMI_8226.1	C836.P3HR-1.1
G27230.RMG-I.1	C836.Panc_02.03.2
G27231.RMUG-S.1	C836.Panc_02.13.2
G27232.SEM.1	C836.Panc_04.03.2
G27233.A-498.1	C836.Panc_05.04.1
G27234.647-V.1	C836.PA-TU-8902.2
G27235.BC-3C.1	C836.PCM6.2
G27236.OCI-AML3.1	C836.PE_CA-PJ41__clone_D2_.1
G27237.SCLC-21H.1	C836.PE_CA-PJ49.2
G27238.SNU-840.1	C836.PEER.1
G27239.ACC-MESO-1.1	C836.Pfeiffer.1
G27240.A4_Fuk.1	C836.PK-1.1
G27241.THP-1.1	C836.PK-45H.2
G27242.Panc_08.13.1	C836.PK-59.2
G27243.SK-MEL-30.1	C836.PL-21.2
G27244.ONS-76.1	C836.PLC_PRF_5.2
G27245.SK-MES-1.1	C836.RD-ES.2
G27246.SW_900.1	C836.RKN.1
G27247.SW579.1	C836.RMUG-S.2
G27248.59M.1	C836.RPMI-8402.1
G27249.AU565.1	C836.RS-5.1
G27250.Reh.1	C836.SEM.2
G27251.T98G.1	C836.SF-295.1
G27252.OV-90.1	C836.SH-10-TC.2
G27253.U-87_MG.1	C836.SIG-M5.2
G27254.U-2_OS.1	C836.SIMA.1
G27255.SW_1783.1	C836.SK-CO-1.2
G27256.OVCAR-8.1	C836.SK-MEL-31.1
G27257.TE-15.1	C836.SK-N-MC.2
G27258.OCI-AML5.1	C836.SNG-M.2
G27259.AN3_CA.1	C836.SNU-1033.2
G27260.SHP-77.1	C836.SNU-1041.2
G27261.PLC_PRF_5.1	C836.SNU-1066.4
G27262.OVCAR-4.1	C836.SNU-1076.2
G27263.OPM-2.1	C836.SNU-1077.3
G27264.RT-112.1	C836.SNU-1079.2
G27265.SNG-M.1	C836.SNU-1105.1
G27266.SW1417.1	C836.SNU-1196.2
G27267.TOV-21G.1	C836.SNU-1197.1
G27268.SK-HEP-1.1	C836.SNU-1214.1
G27269.RKN.1	C836.SNU-1272.1
G27270.TE-11.1	C836.SNU-175.2
G27271.42-MG-BA.1	C836.SNU-201.2
G27272.TYK-nu.1	C836.SNU-213.2
G27273.OCUM-1.1	C836.SNU-216.2
G27274.A-253.1	C836.SNU-245.2
G27275.TE-9.1	C836.SNU-283.2
G27276.639-V.1	C836.SNU-308.2
G27277.OVSAHO.1	C836.SNU-324.2
G27278.ZR-75-30.1	C836.SNU-349.2
G27279.OVMANA.1	C836.SNU-410.1
G27280.TC-71.1	C836.SNU-46.1
G27281.RERF-LC-MS.1	C836.SNU-466.1
G27282.SK-LMS-1.1	C836.SNU-478.2
G27283.TOV-112D.1	C836.SNU-489.2
G27284.SBC-5.1	C836.SNU-503.2
G27285.OE33.1	C836.SNU-520.1
G27287.253J-BV.1	C836.SNU-601.2
G27288.ALL-SIL.1	C836.SNU-61.2
G27289.T24.1	C836.SNU-620.2
G27290.RS4_11.1	C836.SNU-626.1
G27291.SK-CO-1.1	C836.SNU-668.2
G27292.Panc_10.05.1	C836.SNU-685.2
G27293.PC-14.1	C836.SNU-719.2
G27294.SCC-25.1	C836.SNU-738.2
G27295.A3_KAW.1	C836.SNU-761.2
G27296.253J.1	C836.SNU-869.2
G27298.EKVX.1	C836.SNU-878.1
G27299.BICR_56.1	C836.SNU-886.2
G27300.BT-483.1	C836.SNU-899.2
G27301.D341_Med.1	C836.SNU-C2A.2
G27302.FTC-238.1	C836.SNU-C4.2
G27303.HCC-1359.1	C836.Sq-1.1
G27304.HCC-1438.1	C836.SU-DHL-10.2
G27305.HCC-1588.1	C836.SU-DHL-4.2
G27306.HCC-1833.1	C836.SU-DHL-5.2
G27307.ES-2.1	C836.SU-DHL-6.3
G27308.CHP-126.1	C836.SU-DHL-8.2
G27309.GAMG.1	C836.SUP-HD1.2
G27310.HCC1428.1	C836.SUP-M2.2
G27311.BFTC-905.1	C836.SW_1271.2
G27312.COLO-679.1	C836.SW_1353.2
G27313.DV-90.1	C836.SW_1573.1
G27314.GI-1.1	C836.SW579.2
G27315.BICR_18.3	C836.T3M-10.2
G27316.ChaGo-K-1.1	C836.T3M-4.2
G27317.HCC1806.1	C836.TCC-PAN2.2
G27318.DEL.1	C836.TE_125.T.1
G27319.G-402.1	C836.TE-14.2
G27320.B-CPAP.1	C836.TE_159.T.2
G27321.BEN.1	C836.TE_617.T.2
G27322.HCC1500.1	C836.TEN.1
G27323.Calu-3.1	C836.TF-1.1
G27324.EM-2.1	C836.TM-31.2
G27325.Capan-1.1	C836.TO_175.T.1
G27326.EN.1	C836.Toledo.2
G27327.EBC-1.1	C836.TOV-21G.2
G27328.Calu-6.1	C836.T.T.2
G27329.GCT.1	C836.TT.2
G27330.CAL-85-1.1	C836.TUHR10TKB.2
G27331.FTC-133.1	C836.TUHR14TKB.2
G27332.Capan-2.1	C836.TUHR4TKB.2
G27333.BL-70.1	C836.TYK-nu.2
G27334.CAMA-1.1	C836.U-937.1
G27335.GRANTA-519.1	C836.U-BLC1.2
G27336.Caki-2.1	C836.UM-UC-1.1
G27337.H4.1	C836.WM1799.2
G27338.CAL-12T.1	C836.WM-793.1
G27339.COR-L95.1	C836.WM-88.2
G27340.HCC-1171.1	C836.WM983B.2
G27341.COLO_829.1	C836.WSU-DLCL2.1
G27342.CW-2.1	C836.YD-10B.2
G27343.BICR_22.1	C836.YD-38.2
G27344.CML-T1.1	C836.YD-8.1
G27345.BICR_16.1	C836.ZR-75-1.2
G27346.G-292_clone_A141B1.1
G27347.BV-173.1
G27348.CCF-STTG1.1
G27349.CJM.1
G27350.ECC10.1
G27351.EC-GI-10.1
G27352.Daudi.1
G27353.GA-10.1
G27354.D283_Med.1
G27355.EFM-192A.1
G27356.COLO-800.1
G27357.GOS-3.1
G27358.BCP-1.1
G27359.CA46.1
G27360.HCC1599.1
G27361.CADO-ES1.1
G27362.CL-14.1
G27363.CL-11.1
G27364.CL-34.1
G27365.CAL-148.1
G27366.BHT-101.1
G27367.BFTC-909.1
G27368.COLO-320.1
G27369.Detroit_562.1
G27370.HCC1569.1
G27371.CI-1.1
G27372.COLO_684.1
G27373.COR-L105.1
G27374.BL-41.1
G27375.DOHH-2.1
G27376.COLO_792.1
G27377.COLO_201.1
G27378.EHEB.1
G27379.CAL-54.1
G27380.EOL-1.1
G27381.CAL-33.1
G27383.CL-40.1
G27384.BHY.1
G27385.COLO-678.1
G27386.BICR_31.1
G27387.BICR_6.1
G27388.GDM-1.1
G27389.CAL-29.1
G27390.CMK.1
G27391.HCC-1195.1
G27392.ECC12.1
G27452.SK-LU-1.2
G27453.SNU-398.2
G27454.PE_CA-PJ15.2
G27455.RL95-2.2
G27456.SNU-478.2
G27457.SK-N-AS.2
G27458.SIG-M5.2
G27459.SNU-738.2
G27460.SK-N-DZ.2
G27461.SNU-520.2
G27462.SNU-489.2
G27463.SK-MEL-1.2
G27464.SNU-1077.2
G27465.SNU-1196.2
G27466.SNU-601.2
G27467.SK-ES-1.2
G27468.SNU-503.2
G27469.SNU-61.2
G27470.Pfeiffer.2
G27471.SNU-324.2
G27472.SNU-245.2
G27473.RCC10RGB.2
G27474.RPMI-8402.2
G27475.SNU-761.2
G27476.PK-59.2
G27477.RH-41.2
G27478.PK-45H.2
G27479.SK-MEL-3.2
G27480.SCC-15.2
G27481.SNU-308.2
G27482.SIMA.2
G27483.S-117.2
G27484.SH-4.2
G27485.PF-382.2
G27486.SK-MEL-24.2
G27487.SK-UT-1.2
G27488.SNU-620.2
G27489.PE_CA-PJ34__clone_C12_.2
G27490.SNU-685.2
G27491.RERF-LC-Sq1.2
G27492.SNU-719.2
G27493.SK-BR-3.2
G27494.SNU-213.2
G27495.SNU-1079.2
G27496.SNU-216.2
G27497.SNU-410.2
G27498.REC-1.2
G27499.RCH-ACV.2
G27500.PEER.2
G27501.SK-N-BE_2_.2
G27502.SNU-668.2
G27503.RCM-1.2
G27504.SNU-466.2
G27505.RH-30.2
G27506.RERF-LC-KJ.2
G27507.SNU-1040.2
G27508.SNU-5.2
G27509.RERF-LC-Ad1.2
G27510.SKM-1.2
G27511.PE_CA-PJ49.2
G27512.SNU-1214.2
G27513.SNU-449.2
G27514.Saos-2.2
G27515.PE_CA-PJ41__clone_D2_.2
G27516.SK-MEL-28.2
G27517.SK-MEL-31.2
G27518.SK-N-FI.2
G27519.Raji.2
G27520.SCC-9.2
G27521.RI-1.2
G27522.SNU-1076.2
G27523.SK-N-MC.2
G27524.RD-ES.2
G27525.SNU-1272.2
G27526.SNU-182.2
G27527.RERF-LC-AI.2
G27528.RPMI-7951.2
G27529.SNU-1197.2
G27530.PL-21.2
G27531.SNU-1033.2
G27532.SNU-1041.2
G27533.SNU-1066.2
G27534.SNU-8.2
G27535.RD.2
G27536.RS-5.2
G27537.SCaBER.2
G27538.RH-18.2
G27539.SNU-349.2
G27540.SNU-626.2
G27541.RERF-LC-Ad2.2
G27542.SF539.2
G27543.SNB75.2
G27544.SF268.2
G27545.SNU-119.2
G28000.JK-1.1
G28001.M059K.1
G28002.KASUMI-2.1
G28003.MFE-319.1
G28004.KP-N-RT-BM-1.1
G28005.KP-N-YN.1
G28006.Loucy.1
G28007.M-07e.1
G28008.JVM-2.1
G28009.KE-37.1
G28010.JURL-MK1.1
G28011.KLE.1
G28012.KMRC-2.1
G28013.KARPAS-422.1
G28014.MDST8.1
G28015.LC-1F.1
G28016.MES-SA.1
G28017.KMRC-20.1
G28018.MDA-MB-157.1
G28019.KYM-1.1
G28020.KPL-1.1
G28021.LU99.1
G28022.L-428.1
G28023.KMRC-1.1
G28024.KMS-28BM.1
G28025.K029AX.1
G28026.KP-N-SI9s.1
G28027.KU-19-19.1
G28028.KG-1.1
G28029.MDA-MB-231.1
G28030.MDA_PCa_2b.1
G28031.MEL-JUSO.1
G28032.L-1236.1
G28033.LNCaP_clone_FGC.1
G28034.MDA-MB-361.1
G28035.MDA-MB-134-VI.1
G28036.JIMT-1.1
G28037.KYO-1.1
G28038.JL-1.1
G28039.KM-H2.1
G28040.L-540.1
G28041.LCLC-97TM1.1
G28042.KMRC-3.1
G28043.Kasumi-6.1
G28044.LMSU.1
G28045.KYSE-270.1
G28046.Ki-JK.1
G28047.LXF-289.1
G28048.ME-1.1
G28049.KCL-22.1
G28050.KMM-1.1
G28051.KYSE-140.1
G28052.KMS-27.1
G28053.Li-7.1
G28054.KYSE-520.1
G28055.KU812.1
G28056.JHOM-2B.1
G28057.JHUEM-3.1
G28058.MC116.1
G28059.KMBC-2.1
G28060.Malme-3M.1
G28061.LCLC-103H.1
G28062.MEL-HO.1
G28063.KARPAS-299.1
G28064.MDA-MB-468.1
G28065.KS-1.1
G28066.LS1034.1
G28067.KYSE-70.1
G28068.JVM-3.1
G28069.MDA-MB-415.1
G28070.LN-18.1
G28071.MeWo.1
G28072.MDA-MB-175-VII.1
G28073.JMSU-1.1
G28074.KNS-42.1
G28075.LU65.1
G28076.MCAS.1
G28077.MG-63.1
G28078.JHUEM-2.1
G28079.LUDLU-1.1
G28080.JURKAT.1
G28081.JHH-7.1
G28082.KELLY.1
G28083.MFE-280.1
G28084.MDA-MB-435S.1
G28085.JHH-5.1
G28086.KOPN-8.1
G28087.MDA-MB-436.1
G28088.LOU-NH91.1
G28089.LS123.1
G28090.KHM-1B.1
G28091.JHUEM-7.1
G28092.KP-3.1
G28093.KMS-21BM.1
G28530.MUTZ-5.1
G28531.NALM-19.1
G28532.MHH-CALL-4.1
G28533.NCI-H2106.1
G28534.NCI-H810.1
G28535.OVTOKO.1
G28536.NH-6.1
G28537.NCI-H1395.1
G28538.NCI-H1781.1
G28539.NCI-H1755.1
G28540.NU-DUL-1.1
G28541.ML-1.1
G28542.NU-DHL-1.1
G28543.OCI-LY-19.1
G28544.MOLM-6.1
G28545.NUGC-2.1
G28546.NCI-H854.1
G28547.NCI-H292.1
G28548.NCI-H2085.1
G28549.NCI-H1623.1
G28550.MOLP-2.1
G28551.MHH-CALL-2.1
G28552.MHH-NB-11.1
G28553.NCI-H1838.1
G28554.NCI-H3255.1
G28555.MOLM-16.1
G28556.Panc_02.03.1
G28557.NCI-H2023.1
G28558.NCI-H2087.1
G28559.NCI-H2172.1
G28560.MOLP-8.1
G28561.NCI-H1693.1
G28562.NCI-H727.1
G28563.Panc_05.04.1
G28564.NCI-H1648.1
G28565.MOLT-16.1
G28566.NCI-H2126.1
G28567.NALM-1.1
G28568.Panc_02.13.1
G28569.NCI-H596.1
G28570.NCI-H1385.1
G28571.NCI-H929.1
G28573.OV56.1
G28574.MKN1.1
G28575.OUMS-23.1
G28576.MOLT-13.1
G28577.NCO2.1
G28578.NAMALWA.1
G28579.NCI-H2347.1
G28580.P31_FUJ.1
G28581.Mino.1
G28582.NCI-H1573.1
G28583.NCI-H358.1
G28584.NCI-H1793.1
G28585.NCI-H1734.1
G28586.MPP_89.1
G28587.OVK18.1
G28588.NCI-H1915.1
G28589.Panc_04.03.1
G28590.NCI-H1563.1
G28591.NCI-H1703.1
G28592.NCI-H1155.1
G28593.NCI-H322.1
G28594.NCI-H2291.1
G28595.P3HR-1.1
G28596.PANC-1.1
G28597.NCI-H1869.1
G28598.NCI-H1944.1
G28599.MJ.1
G28600.P12-ICHIKAWA.1
G28601.OAW28.1
G28602.NCI-H2444.1
G28603.NCC-StC-K140.1
G28604.NCI-H647.1
G28605.NCI-H1355.1
G28606.NCI-H28.1
G28607.PA-TU-8988S.1
G28608.NCI-H2110.1
G28609.MHH-CALL-3.1
G28610.MHH-ES-1.1
G28611.NCI-H2030.1
G28612.NCI-H2405.1
G28613.NCI-H684.1
G28614.ONCO-DG-1.1
G28615.OS-RC-2.1
G28616.NCI-H2228.1
G28617.NCI-H520.1
G28618.OE19.1
G28619.NCI-H2073.1
G28621.MUTZ-3.1
G28622.OE21.1
G28623.MOLT-3.1
G28809.Hs_698.T.3
G28810.Hs_940.T.3
G28811.Hs_839.T.3
G28812.Hs_737.T.3
G28814.Hs_281.T.3
G28815.Hs_934.T.3
G28816.Hs_863.T.3
G28817.HCC-2279.3
G28818.Hs_616.T.3
G28819.Hs_600.T.3
G28820.HLF-a.3
G28821.HuT_102.3
G28822.Hs_618.T.3
G28823.HEC-6.3
G28824.HEC-265.3
G28825.HT-144.3
G28826.HEC-151.3
G28827.Hs_229.T.3
G28828.HPB-ALL.3
G28829.Hs_729.3
G28830.Hs_695T.3
G28831.J82.3
G28832.HEC-108.3
G28833.HMC-1-8.3
G28834.Hs_578T.3
G28835.HT.3
G28836.Hs_688_A_.T.3
G28837.Hs_821.T.3
G28838.Hs_706.T.3
G28839.HuTu_80.3
G28840.HCC-366.3
G28841.Hs_675.T.3
G28842.JeKo-1.3
G28843.Hs_343.T.3
G28844.HEL.3
G28845.HuNS1.3
G28846.JHH-1.3
G28847.HCC1937.3
G28848.HOP-92.3
G28849.HOP-62.3
G28850.HUP-T3.3
G28851.HuH-7.3
G28852.HuG1-N.3
G28853.HSC-4.3
G28854.Hs_939.T.3
G28855.Hs_611.T.3
G28856.HCC2157.3
G28858.HuH-6.3
G28859.Hs_294T.3
G28861.IGR-1.3
G28862.HMCB.3
G28863.HT-1080.3
G28864.HCC-95.3
G28865.HCC4006.3
G28866.HCC-78.3
G28867.HH.3
G28868.HOS.3
G28869.HCC38.3
G28870.HCC2935.3
G28871.HEC-59.3
G28872.JHH-2.3
G28873.IST-MES2.3
G28874.HuT_78.3
G28875.Ishikawa__Heraklio__02_ER-.3
G28876.HuCCT1.3
G28877.HEC-1-B.3
G28878.HEC-251.3
G28879.Hs_840.T.3
G28880.JHH-4.3
G28881.HT-1376.3
G28882.HEC-50B.3
G28883.Hs_895.T.3
G28884.Hs_834.T.3
G28885.Hs_852.T.3
G28886.huH-1.3
G28887.HCC-2108.3
G28888.Hep_3B2.1-7.3
G28889.Hs_822.T.3
G28890.Hs_819.T.3
G28891.Hs_255.T.3
G28892.HDQ-P1.3
G28894.HCC-56.3
G28895.Hs_870.T.3
G28896.HSC-2.3
G28897.Hs_742.T.3
G28898.HCC202.3
G28899.Hs_739.T.3
G28900.IMR-32.3
G28901.Hs_606.T.3
G28902.Hs_172.T.3
G30554.KASUMI-1.1
G30555.Toledo.1
G30556.SU-DHL-8.1
G30557.YAPC.1
G30558.TUHR14TKB.1
G30559.COV644.1
G30560.TO_175.T.1
G30561.SUP-T1.1
G30562.SNU-C5.1
G30563.TE-8.1
G30564.SW_1088.1
G30565.SNU-869.1
G30566.TE_159.T.1
G30567.KARPAS-620.1
G30568.WSU-DLCL2.1
G30569.SUP-B15.1
G30570.TM-31.1
G30571.TT.1
G30572.T1-73.1
G30573.SU-DHL-6.1
G30574.SNU-899.1
G30575.TUHR10TKB.1
G30576.VMRC-RCZ.1
G30577.U266B1.1
G30578.EPLC-272H.1
G30579.JM1.1
G30580.T3M-10.1
G30581.SW1463.1
G30582.YD-10B.1
G30583.TE_125.T.1
G30584.UM-UC-3.1
G30585.WM-88.1
G30586.SNU-C4.1
G30587.TE-6.1
G30588.SR-786.1
G30589.DM-3.1
G30590.BT-549.1
G30591.COR-L47.1
G30592.TE_617.T.1
G30593.TF-1.1
G30594.UACC-893.1
G30595.DND-41.3
G30596.SW837.1
G30597.ZR-75-1.1
G30598.TE-14.1
G30599.WM-266-4.1
G30600.U-BLC1.1
G30601.NCI-H441.1
G30602.TE-1.1
G30603.TUHR4TKB.1
G30604.TE_441.T.1
G30605.YD-8.1
G30606.SW-1710.1
G30607.VMRC-RCW.1
G30608.SW_780.1
G30609.SU-DHL-4.1
G30610.TALL-1.1
G30611.UM-UC-1.1
G30612.TE-10.1
G30613.EFO-21.1
G30614.T84.1
G30615.CAL-78.1
G30616.UO-31.1
G30617.YH-13.1
G30618.SUP-T11.1
G30619.UACC-62.1
G30620.SW_1573.1
G30621.TGBC11TKB.1
G30622.TT2609-C02.1
G30623.SW403.1
G30624.UACC-812.1
G30625.SW1116.1
G30626.WM-115.1
G30627.SU-DHL-1.1
G30628.ST486.1
G30629.SNU-886.1
G30630.VM-CUB1.3
G30631.SU-DHL-10.1
G30632.WM-793.1
G30633.SNU-81.1
G30634.SUIT-2.1
G30635.WM983B.1
G30636.U-118_MG.1
G30637.SW_1353.1
G30638.TCC-PAN2.1
G30639.YD-15.3
G30640.KG-1-C.1
G30641.SU-DHL-5.1
G30642.WM1799.1
G30643.YD-38.3
G30644.TE-4.1
G30645.SW48.3
G30646.SNU-878.1
G30647.Sq-1.1
G41657.SNU-175.5
G41658.SNU-407.5
G41659.Set-2.5
G41660.GSU.5
G41661.GSS.5
G41662.OCI-LY3.5
G41663.OVISE.5
G41665.Hep_G2.5
G41666.VCaP.5
G41667.IPC-298.5
G41668.A2780.5
G41669.A-375.5
G41670.HT-29.5
G41671.NCI-H446.5
G41672.SK-MEL-5.5
G41673.NCI-H2122.5
G41674.SW620.5
G41675.RL.5
G41676.MDA-MB-453.5
G41677.MV-4-11.5
G41678.SF-295.5
G41679.CCK-81.5
G41680.IM95.5
G41681.LOX_IMVI.5
G41682.KYSE-510.5
G41683.HUP-T4.5
G41684.PA-TU-8902.5
G41685.KYSE-30.5
G41686.KYSE-150.5
G41687.PSN1.5
G41688.SUP-M2.5
G41689.DAN-G.5
G41690.NCI-H460.5
G41691.PA-TU-8988T.5
G41692.MOLM-13.5
G41693.COLO_741.5
G41694.HD-MY-Z.5
G41695.YKG1.5
G41696.U-251_MG.5
G41697.COR-L23.5
G41698.MOR_CPR.5
G41699.TE-5.5
G41700.ABC-1.5
G41701.8-MG-BA.5
G41702.QGP-1.5
G41703.NCI-H1568.5
G41704.NCI-H1581.5
G41705.LS_180.5
G41706.RT4.5
G41707.BDCM.5
G41708.SW948.5
G41709.FaDu.5
G41710.SNU-16.5
G41711.DU4475.5
G41712.NMC-G1.5
G41713.TEN.5
G41714.T3M-4.5
G41715.JHUEM-1.5
G41716.IA-LM.5
G41717.EB1.5
G41718.GCIY.5
G41719.SH-10-TC.5
G41720.HCC2218.5
G41721.NUGC-4.5
G41722.KE-39.5
G41723.KE-97.5
G41724.HGC-27.5
G41725.PK-1.5
G41726.MCF7.5
G41727.U-937.5
G41728.MEG-01.5
G41729.SNU-1.5
G41730.NCI-H2342.5
G41731.Hs_936.T.5
G41732.RKO.5
G41733.IST-MES1.5
G41734.NCI-H226.5
G41735.SNU-C1.5
G41736.T.T.5
G41737.OC_314.5
G41738.T-47D.5
G41739.Caki-1.5
G41740.NCI-H1435.5
G41741.NCI-H2009.5
G41742.Hs_888.T.5
G41743.HCC1419.5
G41744.NB-1.5
G41745.NCI-H841.5
G41746.CAL-62.5
G41747.OCI-M1.5
G41748.MEC-1.5
G41749.LS513.5
G41750.NCI-H1339.5
G41751.JHH-6.5
G41752.HT115.1
G41753.HT55.1
G41807.HOP-62.1
G41811.EKVX.1
G41821.COLO-680N.1
