# Supplementary material for: CeL-ID: cell line identification using RNA-seq data
Source: BMC Genomics. 2019 Feb 4;20(Suppl 1):81. doi: 10.1186/s12864-018-5371-9 (PMC6360649; doi:10.1186/s12864-018-5371-9)
Supplement: Supplementary file 2 — Test results on an independent test set of eight HCT116 cells obtained from GSE101966 (BG-04-S2.xls). (XLS 38 kb) [file 12864_2018_5371_MOESM2_ESM.xls]

## Sheet: Sheet1
Additional file 2: Test results on an independent set of HCT116 cells obtained from GSE101966.
	One pass of cell identification was invoked using all variants and expression values.
	Test with all variants (20,311)				Test with gene expression level
Samples	Match cell names	corr. Coef	p-value		Match cell names	corr. Coef	# of genes
SRR5876202	G20490.HCT_116.2	0.9	4.818e-20		HCT116_LARGE_INTESTINE	0.821	10066
	G28532.MHH-CALL-4.1	0.44	0.769		SNGM_ENDOMETRIUM	0.804	9817
SRR5876203	G20490.HCT_116.2	0.9	4.416e-20		HCT116_LARGE_INTESTINE	0.812	10062
	G30591.COR-L47.1	0.44	0.757		SNGM_ENDOMETRIUM	0.806	9833
SRR5876204	G20490.HCT_116.2	0.9	7.213e-20		HCT116_LARGE_INTESTINE	0.822	10077
	G41752.HT115.1	0.45	0.65		SNGM_ENDOMETRIUM	0.802	9840
SRR5876205	G20490.HCT_116.2	0.9	2.893e-20		HCT116_LARGE_INTESTINE	0.812	10067
	G41752.HT115.1	0.43	0.804		SNGM_ENDOMETRIUM	0.805	9825
SRR5876206	G20490.HCT_116.2	0.9	1.926e-20		HCT116_LARGE_INTESTINE	0.827	10045
	G41752.HT115.1	0.44	0.733		639V_URINARY_TRACT	0.798	9660
SRR5876207	G20490.HCT_116.2	0.9	7.308e-20		SNGM_ENDOMETRIUM	0.787	9801
	G28599.MJ.1	0.43	0.814		HCT116_LARGE_INTESTINE	0.772	10017
SRR5876208	G20490.HCT_116.2	0.89	1.87e-20		HCT116_LARGE_INTESTINE	0.798	10013
	G28532.MHH-CALL-4.1	0.44	0.745		639V_URINARY_TRACT	0.788	9663
SRR5876209	G20490.HCT_116.2	0.9	5.135e-20		HCT116_LARGE_INTESTINE	0.815	9980
	G28532.MHH-CALL-4.1	0.44	0.747		639V_URINARY_TRACT	0.799	9623
Note:	1. Test takes all variants with DP >= 10, and at least one sample FREQ > 0. Total of 20,311 variants are included.
	2. FPKM level were used in the test. Genes with FPKM levels in both samples > 1 were selected for correlation test.
